# Supplementary material for: Purification and Characterization of the Pink-Floyd Drillipeptide, a Bioactive Venom Peptide from Clavus davidgilmouri (Gastropoda: Conoidea: Drilliidae)
Source: Toxins (Basel). 2020 Aug 7;12(8):508. doi: 10.3390/toxins12080508 (PMC7472735; doi:10.3390/toxins12080508)
Supplement: Supplementary file 1 [file toxins-12-00508-s001.zip]

Archive with 4 entries (3 files):
- toxins-843892-supple proof/
- toxins-843892-supple proof/toxins-843892 Supplementary Materials.docx
- toxins-843892-supple proof/Video S1 - Foot thumping phenotype observed in mice.mp4
- toxins-843892-supple proof/Video S2 - Negative control mouse.avi
